# Supplementary material for: The 12 Rs Framework as a Comprehensive, Unifying Construct for Principles Guiding Animal Research Ethics
Source: Animals (Basel). 2023 Mar 23;13(7):1128. doi: 10.3390/ani13071128 (PMC10093343; doi:10.3390/ani13071128)
Supplement: Supplementary file 1 [file animals-13-01128-s001.zip]

Archive with 1 entries (1 files):
- Video Abstract - 12Rs Framework (Voice-Over)-1.mp4
